# Supplementary material for: Carbonyl Oxide Stabilization from Trans Alkene and Terpene Ozonolysis
Source: J Phys Chem A. 2023 Oct 4;127(41):8530–43. doi: 10.1021/acs.jpca.3c03650 (PMC10591513; doi:10.1021/acs.jpca.3c03650)
Supplement: Supplementary file 1 — jp3c03650_si_001.xlsx [file jp3c03650_si_001.xlsx]

## Sheet: Sheet1
Sulfuric acid signal ratios for Criegee Intermediate stabilization
Measurements are HSO4- via NO3- Chemical Ionization
Ratios are signals with and without added propane to remove OH before reaction with SO2
aPinene
P (torr)	Ratio	Errorbar ±
200	0.0101	0.0042
600	0.1587	0.0143
760	0.1824	0.0102
900	0.2213	0.0243
3Carene
P (torr)	Ratio	Errorbar ±
200	0.0355	0.0146
600	0.1889	0.0209
760	0.2407	0.0208
900	0.2947	0.0236
bPinene
P (torr)	Ratio	Errorbar ±
100	0.2777	0.0653
150	0.3619	0.0534
200	0.5069	0.0296
600	0.6821	0.0307
760	0.7107	0.0377
900	0.724	0.0373
limonene
P (torr)	Ratio	Errorbar ±
100	0.072	0.0069
200	0.093	0.0118
600	0.2357	0.0136
760	0.2637	0.0174
900	0.2891	0.0175
isoprene
P (torr)	Ratio	Errorbar ±
600	0.7753	0.0158
760	0.7943	0.0212
900	0.8011	0.0295
Trans-2-butene
P (torr)	Ratio	Errorbar ±
50	0.2547	0.0085
100	0.2781	0.01
120	0.2923	0.012
150	0.3097	0.013
200	0.3213	0.013
250	0.3466	0.017
300	0.3622	0.0126
400	0.4064	0.016
500	0.4046	0.0147
600	0.4244	0.021
760	0.4913	0.0211
900	0.5179	0.0205
Trans-3-hexene
P (torr)	Ratio	Errorbar ±
50	0.3072	0.008
60	0.3192	0.012
100	0.341	0.013
120	0.3557	0.013
150	0.3956	0.013
200	0.4199	0.02
250	0.454	0.016
300	0.4608	0.019
400	0.5298	0.014
500	0.5549	0.015
600	0.6022	0.014
760	0.6422	0.021
900	0.6528	0.021
Trans-4-octene
P (torr)	Ratio	Errorbar ±
50	0.342	0.023
60	0.3754	0.016
100	0.4485	0.022
120	0.4747	0.027
150	0.5233	0.025
200	0.5882	0.024
250	0.6352	0.026
300	0.678	0.025
400	0.7133	0.023
500	0.7615	0.031
600	0.761	0.035
760	0.7991	0.036
900	0.8244	0.034
Trans-5-decene
P (torr)	Ratio	Errorbar ±
50	0.326	0.046
60	0.3642	0.039
100	0.4598	0.048
120	0.6048	0.027
150	0.6795	0.0243
200	0.7394	0.039
250	0.7464	0.043
300	0.7702	0.0293
400	0.8677	0.023
500	0.8907	0.027
600	0.9104	0.0367
760	0.9352	0.0413
900	0.9621	0.0423
Trans-7-tetradecene
P (torr)	Ratio	Errorbar ±
50	0.3695	0.064
60	0.3821	0.039
100	0.5024	0.035
120	0.5505	0.039
150	0.7146	0.042
200	0.7949	0.04
250	0.8095	0.05
300	0.8497	0.055
400	0.9296	0.048
500	0.9218	0.0395
600	0.9823	0.037
760	1.03	0.038
900	1.03	0.06
TME
P (torr)	Ratio	Errorbar ±
50	0.127	0.006
60	0.138	0.006
100	0.181	0.017
120	0.188	0.008
150	0.192	0.011
150	0.202	0.012
200	0.227	0.011
250	0.23	0.009
250	0.238	0.01
300	0.262	0.012
300	0.254	0.01
350	0.281	0.015
400	0.295	0.015
400	0.272	0.011
450	0.293	0.013
500	0.315	0.015
550	0.316	0.015
600	0.328	0.016
600	0.346	0.015
650	0.347	0.013
760	0.373	0.014
900	0.422	0.024
